# Supplementary material for: Paraoxonase/Arylesterase Activity of Serum Paraoxonase-1 and Schizophrenia: A Systematic Review and Meta-Analysis
Source: Antioxidants (Basel). 2023 Jul 25;12(8):1484. doi: 10.3390/antiox12081484 (PMC10451270; doi:10.3390/antiox12081484)
Supplement: Supplementary file 1 [file antioxidants-12-01484-s001.zip]

Archive with 3 entries (3 files):
- Supplementary_Table_2.pdf
- Supplementary_Table_3.pdf
- Supplementary_Table_1.pdf
